# Supplementary material for: Biofilm formation and polar lipid biosynthesis in Mycobacterium abscessus are inhibited by naphthylmethylpiperazine
Source: PLoS One. 2024 Nov 12;19(11):e0311669. doi: 10.1371/journal.pone.0311669 (PMC11556751; doi:10.1371/journal.pone.0311669)
Supplement: S1 Data — (XLSX) [file pone.0311669.s004.xlsx]

## Sheet: Fig 1B
Fig 1B
									AVE	SD
7H9	0-Day	0.0874	0.0757	0.0738	0.0998	0.082	0.0789		0.0829333	0.00956361
	3-Day	0.1564	0.1922	0.236	0.1814	0.1537	0.1691		0.181467	0.0304675
BM	0-Day	0.0871	0.1049	0.0968	0.1142	0.0978	0.0867		0.0979167	0.010564
	3-Day	0.3614	0.3275	0.2589					0.315933	0.0522198

## Sheet: Fig 1E
Fig 1E		CV Assay (OD600)							AVE	SD	%
CONTROL (0 ug/mL)		0.31	0.34	0.35					OD600
NMP	300	0.21	0.24	0.21				No EPI Control	0.38	0.033303	100
	600	0.18	0.18	0.18			NMP (µg/mL)	300	0.22	0.0173205	57.8947
								600	0.18	3.39935e-17	47.3684
PLU	3	0.31	0.29	0.27			PLU (µg/mL)	3	0.29	0.02	76.3158
	5	0.2	0.17	0.18				5	0.183333	0.0152753	48.2456

## Sheet: Fig 2B
Fig 2B				GPL % of Total Lipids			PE % of Total Lipids				CL % of Total Lipids	CL % of Total Lipids
14C-Palmitate	LOG-PHASE	Surface Lipids	Mab	16.2783	17.6814		6.48		7.5654
			Mab + NMP	6.11667	6.30169		1.80833		2.3903
		Cellular Lipids	Mab				10.515	11.2367			6.26167	5.16833
			Mab + NMP				2.69333	2.47167			1.68167	5.875
	3-DAY BIOFILM	Surface Lipids	Mab				6.59667		12.8277
			Mab + NMP				3.915		5.6553
		Cellular Lipids	Mab				6.10833	5.85333			6.70333	7.91833
			Mab + NMP				2.32	2.90667			3.59833	4.74333

## Sheet: Fig 3B
Fig 3B	PE (% of Total Lipids)			CL (% of Total Lipids)
Mab	0.537594			0.505639
Mab + NMP	1.19173			1.23684
Mab	1.21667	3.16		1.44667	2.03333
Mab + NMP	1.79	0.913333		1.67167	3.58667
Mab	3.47333			3.5
Mab + NMP	3.27333			5.1
Mab	3.37167	2.31167		2.93667	3.36167
Mab + NMP	4.77667	1.29833		2.98167	5.5

## Sheet: Fig 4B
Fig 4B
				TAG % of Total Lipids
14C-Palmitate	LOG-PHASE	Cellular Lipids	Mab	4.475	3.82
			Mab + NMP	18.3317	17.95
	3-DAY BIOFILM	Cellular Lipids	Mab	7.895	5.42667
			Mab + NMP	27.045	27.9733
14C-Acetate	LOG-PHASE	Cellular Lipids	Mab	2.59667	2.02833
			Mab + NMP	5.645	4.82
	3-DAY BIOFILM	Cellular Lipids	Mab	2.13167	1.64
			Mab + NMP	13.4317	10.4167

## Sheet: Fig 5A
Fig 5A
Min		2	3	4
0	4 ugml	100	95	98
	2 ugml	39	46	46
	1 ugml	16	18	22
	0.5 ugml	9	10	10
	0.25 ugml	5	4	6
	0.125 µg/mL	3	2	5
		1	0	1
		0	1	1
15	4 ugml	143	131	142
	2 ugml	40	41	45
	1 ugml	28	23	21
	0.5 ugml	13	11	17
	0.25 ugml	11	11	10
	0.125 µg/mL	3	6	5
		2	2	4
		2	2	0
30	4 ugml	232	232	234
	2 ugml	73	62	76
	1 ugml	55	46	38
	0.5 ugml	23	19	28
	0.25 ugml	16	13	17
	0.125 µg/mL	11	11	10
		5	4	3
		2	3	3
45	4 ugml	263	265	259
	2 ugml	134	122	132
	1 ugml	66	80	68
	0.5 ugml	35	35	35
	0.25 ugml	19	20	20
	0.125 µg/mL	11	13	12
		3	3	3
		3	2	2
60	4 ugml	284	283	272
	2 ugml	146	155	144
	1 ugml	71	85	80
	0.5 ugml	38	41	38
	0.25 ugml	21	23	21
	0.125 µg/mL	12	13	12
		3	3	3
		3	4	3

## Sheet: Fig 5B
Fig 5B	1	2	3	4	5	6	7	8	9	10	11	12			Average	Time	Offset Index	EtBr + DMSO	EtBr +CPZ	EtBr +TRZ	EtBr +NMP	EtBr+PLU	EtBr +PBN	EtBr + H20	VER		Average	Time	Offset index	EtBr + DMSO+Glu	EtBr +CPZ+Glu	EtBr +TRZ+Glu	EtBr +NMP+Glu	EtBr+PLU+Glu	EtBr +PBN+Glu	EtBr + H20+Glu	VER + GLU
A	0	0	8	4	8	0	0	0	0	12	15	13	530/25,590/35 Read#1		8	1	1	8	13.5	17.5	31	22	20.5	24	22		13.5	1	1	13.5	15.5	37.5	40	54	24.5	27.5	22
B	0	0	15	14	12	0	0	0	0	14	17	22	530/25,590/35 Read#1		13.5	2	2	21	18	21	29.5	24.5	22.5	23.5	22		15.5	2	2	19.5	17.5	38.5	40.5	53.5	24.5	28.5	24
C	0	0	18	16	17	0	0	0	0	14	61	124	530/25,590/35 Read#1		17.5	3	3	20.5	17	20.5	32	25.5	24	23.5	24.5		37.5	3	3	20.5	21	41	42.5	58.5	26	29.5	23
D	0	3	33	35	29	1	4	0	0	36	44	84	530/25,590/35 Read#1		31	4	4	21	18.5	22	34	24.5	23.5	24.5	23		40	4	4	20	22	43.5	46	62	26	28.5	24.5
E	0	0	20	76	24	0	1	4	0	75	33	58	530/25,590/35 Read#1		22	5	5	21	19.5	21.5	34.5	26	25.5	24.5	23		54	5	5	19.5	23	46	49	63	26	28.5	24.5
F	108	1	17	121	24	0	4	0	0	26	23	31	530/25,590/35 Read#1		20.5	6	6	20.5	19.5	22	35	26.5	24.5	24.5	22.5		24.5	6	6	19.5	22.5	46	49.5	62.5	26	28	25
G	122	0	22	65	26	0	0	3	2	31	24	28	530/25,590/35 Read#1		24	7	7	20	19.5	21.5	34.5	26.5	24	24.5	24		27.5	7	7	20.5	22.5	48	49.5	62.5	27	28.5	24
H	133	0	23	24	21	0	0	1	3	21	23	23	530/25,590/35 Read#1		22	8	8	20	19.5	22.5	36	27	24	24	23.5		22	8	8	20	22.5	46.5	49	62	25.5	29	24.5
															#DIV/0!	9	9	20.5	19	23	35	26	24	24	23		#DIV/0!	9	9	20	23	46	50	62	26	29	24
	1	2	3	4	5	6	7	8	9	10	11	12			4	10	10	20	20.5	23	34	25.5	25	25	23		10.5	10	10	19.5	23.5	47	49.5	62.5	26	28.5	23.5
A	2	1	21	18	21	2	3	0	0	19	20	20	530/25,590/35 Read#2		21	11	11	19.5	18.5	22.5	35	26.5	24.5	23.5	22.5		19.5	11	11	19	22.5	46.5	50	62	26.5	28	24.5
B	1	2	18	19	18	2	1	3	3	15	20	28	530/25,590/35 Read#2		18	12	12	19.5	19.5	23	35	27.5	24.5	23.5	23		17.5	12	12	20	23	46.5	50	61.5	26.5	29	24
C	2	1	20	19	22	1	0	3	1	16	61	131	530/25,590/35 Read#2		21	13	13	19	19.5	22.5	35.5	26	24.5	24.5	23.5		38.5	13	13	19	22	45.5	50	62.5	27	28.5	23.5
D	2	1	31	39	28	0	2	1	1	37	44	87	530/25,590/35 Read#2		29.5	14	14	19.5	19	23	35	26.5	25	23.5	23		40.5	14	14	19.5	21.5	46.5	50.5	62	26.5	28	24
E	2	1	24	80	25	2	3	3	0	72	35	59	530/25,590/35 Read#2		24.5	15	15	19.5	19	22.5	35.5	25.5	24.5	23.5	23		53.5	15	15	19	22.5	46	49.5	62	25.5	27	24
F	105	1	20	125	25	0	1	0	1	23	26	33	530/25,590/35 Read#2		22.5	16	16	18.5	19	21.5	35	26	25	23	23		24.5	16	16	18.5	22.5	46	49.5	62	25.5	28.5	23.5
G	121	0	22	64	25	2	2	3	1	33	24	31	530/25,590/35 Read#2		23.5	17	17	19	19.5	22.5	34.5	26	24.5	23.5	23		28.5	17	17	18	22.5	46.5	50.5	62	25	27.5	24
H	133	0	22	27	22	0	1	1	1	24	24	24	530/25,590/35 Read#2		22	18	18	19	19	22	36.5	26	24.5	23.5	23.5		24	18	18	18.5	23	46.5	49	61.5	25.5	27	23.5
															#DIV/0!	19	19	19	19	22	35.5	26	25	22.5	22.5		#DIV/0!	19	19	18	23	46	49.5	62.5	25.5	27	24.5
	1	2	3	4	5	6	7	8	9	10	11	12			4	20	20	18.5	19.5	23	36	25.5	25	22.5	23		10.5	20	20	19	22.5	46.5	50.5	62	25.5	27	24
A	3	3	21	19	20	3	3	0	1	19	22	18	530/25,590/35 Read#3		20.5	21	21	18.5	18.5	21.5	35.5	25	24.5	23	23		20.5	21	21	18	22.5	46.5	49.5	61.5	26	27	23.5
B	0	1	18	21	16	1	3	0	4	18	24	30	530/25,590/35 Read#3		17	22	22	18.5	18.5	21.5	34	25	24	22	23		21	22	22	17.5	22.5	46.5	50	61	25.5	26.5	23
C	1	2	17	22	24	3	3	1	2	18	64	133	530/25,590/35 Read#3		20.5	23	23	18	18.5	22	35	25.5	24.5	22.5	23		41	23	23	17	22	46.5	49.5	61.5	25	26.5	23
D	2	2	32	42	32	2	4	3	3	39	46	93	530/25,590/35 Read#3		32	24	24	19	18.5	22	34	25.5	23.5	22.5	22.5		42.5	24	24	17	22	46.5	49.5	61.5	25.5	26	23.5
E	1	2	23	85	28	2	1	1	0	78	39	61	530/25,590/35 Read#3		25.5	25	25	18.5	19	22.5	35.5	25	24	22.5	23		58.5	25	25	17	22.5	46.5	50	61	25.5	26.5	24.5
F	107	4	20	132	28	1	2	1	1	28	24	32	530/25,590/35 Read#3		24	26	26	17.5	18	22	34	24.5	24	22.5	23		26	26	26	16.5	22	46.5	49.5	60.5	25	26.5	23.5
G	122	1	23	65	24	3	2	2	0	35	24	31	530/25,590/35 Read#3		23.5	27	27	17	18	22	35	25.5	25	21.5	22		29.5	27	27	16	21.5	46	49.5	61	25.5	26	24
H	133	1	25	29	24	0	0	1	1	23	23	23	530/25,590/35 Read#3		24.5	28	28	17	18	22	34.5	24	24	22	22		23	28	28	16.5	21.5	46	50	61	25	26	23.5
															#DIV/0!	29	29	17	18	21	35	24.5	24.5	21.5	22		#DIV/0!	29	29	16	22	47	50	60.5	25	25	24
	1	2	3	4	5	6	7	8	9	10	11	12			4	30	30	17.5	17	22	34	24	24	21	22.5		10.5	30	30	16	21.5	46.5	49.5	60.5	25.5	26	23
A	1	2	22	16	20	2	1	3	2	20	20	19	530/25,590/35 Read#4		21	31	31	17	18.5	21.5	34.5	24.5	24.5	21	22.5		20	31	31	16.5	22	47	49	60	24.5	25	23
B	1	1	19	20	18	2	3	2	1	19	25	28	530/25,590/35 Read#4		18.5	32	32	16.5	17.5	22	34.5	23.5	23	21.5	22		22	32	32	15.5	22	46	49.5	60.5	25	25.5	23
C	3	2	20	21	24	1	3	2	1	18	69	132	530/25,590/35 Read#4		22	33	33	17	18	21.5	34	24	24	21	22		43.5	33	33	15.5	21.5	45.5	49	60	24	25.5	23
D	2	2	35	43	33	2	1	1	2	43	49	102	530/25,590/35 Read#4		34	34	34	17	17.5	21.5	34.5	24	23.5	21	22		46	34	34	15.5	22	46.5	50	60	24.5	24.5	24
E	1	1	24	90	25	2	2	3	1	83	41	61	530/25,590/35 Read#4		24.5	35	35	16.5	17	21.5	35	24	23.5	20.5	22		62	35	35	16	21.5	47	49.5	60	25	24.5	24
F	108	1	22	140	25	2	2	2	1	27	25	31	530/25,590/35 Read#4		23.5	36	36	16	17	21.5	34.5	24	23.5	20.5	22		26	36	36	15	21.5	46	49.5	60	24.5	25	22.5
G	122	1	25	70	24	2	2	2	1	33	24	29	530/25,590/35 Read#4		24.5	37	37	16	17	21.5	34.5	24.5	23.5	20.5	22.5		28.5	37	37	16	21.5	46.5	49	59.5	23.5	25	22.5
H	134	1	24	29	22	2	1	1	3	25	24	23	530/25,590/35 Read#4		23	38	38	15	17.5	21	34	23	23	21	21.5		24.5	38	38	15	20.5	46.5	49	59.5	24.5	24	23.5
															#DIV/0!	39	39	15.5	18	21.5	34.5	22.5	23	20	21.5		#DIV/0!	39	39	14.5	21.5	45	48.5	59.5	24	23.5	23
	1	2	3	4	5	6	7	8	9	10	11	12			4	40	40	15.5	17.5	21.5	34	23.5	22	20	22.5		10.5	40	40	15.5	21.5	46.5	49	59	24	24.5	22.5
A	4	3	21	18	21	3	1	3	2	19	20	18	530/25,590/35 Read#5		21	41	41	15	17.5	21	34.5	23.5	23	19.5	22		19.5	41	41	14.5	21	46	49	59.5	23.5	24	23
B	1	2	21	21	18	1	1	2	2	19	27	30	530/25,590/35 Read#5		19.5	42	42	15.5	17.5	22	34	22.5	23	20.5	23		23	42	42	14	21.5	46.5	48.5	59.5	24	23	23.5
C	1	3	21	22	22	2	1	2	2	20	72	132	530/25,590/35 Read#5		21.5	43	43	15	17.5	21.5	34.5	22.5	22.5	19.5	21.5		46	43	43	14	21.5	46.5	49	59.5	24	23.5	23.5
D	2	1	36	44	33	1	1	1	2	45	53	103	530/25,590/35 Read#5		34.5	44	44	15	18	21	34	23	23.5	19.5	21.5		49	44	44	14.5	21.5	46.5	48.5	59	24	24	23
E	1	1	26	88	26	2	1	3	2	86	40	61	530/25,590/35 Read#5		26	45	45	14.5	17	21.5	33.5	23	22.5	19	21.5		63	45	45	14	20.5	46	48.5	59	24	24	22
F	107	1	23	143	28	1	2	3	2	27	25	31	530/25,590/35 Read#5		25.5	46	46	14.5	17.5	20.5	34	23.5	23	19.5	21.5		26	46	46	14.5	21	45.5	48.5	59	24.5	23.5	23
G	121	1	24	72	25	2	1	2	2	34	23	31	530/25,590/35 Read#5		24.5	47	47	15	17	21	34.5	22	22	19	21.5		28.5	47	47	14.5	20.5	46	48	59	23.5	23	22.5
H	133	2	23	29	23	1	1	1	2	24	25	23	530/25,590/35 Read#5		23	48	48	14.5	18	21	34	22.5	22.5	19	22		24.5	48	48	13.5	20.5	46	49	58.5	23.5	23	22
															#DIV/0!	49	49	14	17	21	34	22	22	18.5	21		#DIV/0!	49	49	13.5	21	46	49	59.5	23.5	22.5	22
	1	2	3	4	5	6	7	8	9	10	11	12			4	50	50	14.5	16.5	20.5	33.5	22	21.5	18.5	21.5		10.5	50	50	14	20.5	46.5	48.5	58.5	23.5	22.5	22
A	3	2	20	19	21	1	3	1	1	19	20	18	530/25,590/35 Read#6		20.5	51	51	14	17	21	34	22	22.5	18.5	21.5		19.5	51	51	14.5	21	45.5	49	58.5	23	22.5	21.5
B	3	2	20	21	19	3	0	2	2	19	26	29	530/25,590/35 Read#6		19.5	52	52	15	17.5	20.5	34	22.5	22	18	22		22.5	52	52	13	19.5	46.5	49	58	23.5	22	22.5
C	3	2	21	21	23	2	2	2	2	20	72	132	530/25,590/35 Read#6		22	53	53	13.5	17	21	34	23	22.5	19	21		46	53	53	13.5	21	46.5	49	58.5	23	22.5	22
D	0	1	36	44	34	2	1	2	2	45	54	102	530/25,590/35 Read#6		35	54	54	15	17	20.5	33	22.5	22	18	21		49.5	54	54	13	20	46.5	48.5	58	23.5	22.5	21.5
E	1	2	25	90	28	2	3	1	1	84	41	61	530/25,590/35 Read#6		26.5	55	55	13.5	17.5	20	33.5	21.5	21.5	18.5	20.5		62.5	55	55	13	20	46	48	58.5	23.5	22.5	22.5
F	107	2	23	143	26	2	3	2	2	27	25	32	530/25,590/35 Read#6		24.5	56	56	14	16.5	21	33.5	22	21.5	19	21.5		26	56	56	12.5	20.5	45.5	48.5	58	22.5	22.5	21.5
G	121	0	24	72	25	2	3	2	1	33	23	29	530/25,590/35 Read#6		24.5	57	57	13.5	16.5	20.5	34	22	21.5	18.5	21		28	57	57	12.5	20	45.5	48	58.5	23	21.5	22
H	133	1	23	28	22	2	2	2	1	24	26	23	530/25,590/35 Read#6		22.5	58	58	13.5	16	20	33	22	22	18	21.5		25	58	58	13	20	46	48.5	58.5	23	21.5	22.5
															#DIV/0!	59	59	13.5	17	20.5	34	21.5	21.5	18	21		#DIV/0!	59	59	12.5	20	45.5	49	58	23	22	21.5
	1	2	3	4	5	6	7	8	9	10	11	12			4	60	60	13.5	16.5	20.5	34	22	21.5	18	21		10.5	60	60	12	20	46.5	49	57.5	23.5	22	21
A	4	3	21	19	19	2	1	1	2	19	22	18	530/25,590/35 Read#7		20		61	13.5	16.5	20.5	33.5	21.5	22	17.5	21.5		20.5		61	12	19.5	46	49	58	23	21.5	22
B	1	1	21	21	18	1	2	2	2	19	26	28	530/25,590/35 Read#7		19.5												22.5
C	2	2	21	22	22	2	3	3	1	21	75	132	530/25,590/35 Read#7		21.5												48
D	1	2	36	45	33	2	2	1	1	45	54	105	530/25,590/35 Read#7		34.5												49.5
E	1	2	25	89	28	1	1	2	3	84	41	60	530/25,590/35 Read#7		26.5												62.5
F	106	2	22	143	26	2	1	2	3	28	26	31	530/25,590/35 Read#7		24												27
G	122	1	24	74	25	2	2	1	3	33	24	30	530/25,590/35 Read#7		24.5												28.5
H	133	2	24	29	24	3	2	2	3	23	25	23	530/25,590/35 Read#7		24												24
															#DIV/0!												#DIV/0!
	1	2	3	4	5	6	7	8	9	10	11	12			4												10.5
A	3	2	20	18	20	2	1	1	2	19	21	19	530/25,590/35 Read#8		20												20
B	3	2	20	21	19	1	2	2	2	20	25	29	530/25,590/35 Read#8		19.5												22.5
C	2	2	22	23	23	2	2	2	0	20	73	133	530/25,590/35 Read#8		22.5												46.5
D	2	1	38	46	34	2	0	3	1	46	52	104	530/25,590/35 Read#8		36												49
E	1	1	25	90	29	2	2	1	3	84	40	60	530/25,590/35 Read#8		27												62
F	106	2	22	143	26	2	1	2	2	26	25	32	530/25,590/35 Read#8		24												25.5
G	121	2	24	72	24	1	1	2	2	34	24	31	530/25,590/35 Read#8		24												29
H	132	1	23	28	24	2	2	2	2	25	24	23	530/25,590/35 Read#8		23.5												24.5
															#DIV/0!												#DIV/0!
	1	2	3	4	5	6	7	8	9	10	11	12			4												10.5
A	3	1	22	18	19	3	2	2	2	19	21	19	530/25,590/35 Read#9		20.5												20
B	2	1	19	21	19	3	2	2	1	20	26	30	530/25,590/35 Read#9		19												23
C	3	2	22	23	24	2	2	3	2	19	73	132	530/25,590/35 Read#9		23												46
D	2	2	37	44	33	2	2	1	1	46	54	103	530/25,590/35 Read#9		35												50
E	2	2	24	88	28	1	2	2	1	84	40	61	530/25,590/35 Read#9		26												62
F	107	2	22	143	26	1	2	2	1	27	25	31	530/25,590/35 Read#9		24												26
G	122	1	24	73	24	2	1	1	1	34	24	30	530/25,590/35 Read#9		24												29
H	133	2	22	27	24	1	1	2	1	24	24	23	530/25,590/35 Read#9		23												24
															#DIV/0!												#DIV/0!
	1	2	3	4	5	6	7	8	9	10	11	12			4												10.5
A	2	2	20	18	20	2	1	2	2	19	20	18	530/25,590/35 Read#10		20												19.5
B	1	2	20	22	21	1	3	2	2	21	26	29	530/25,590/35 Read#10		20.5												23.5
C	2	1	23	22	23	2	2	2	2	21	73	133	530/25,590/35 Read#10		23												47
D	1	2	36	43	32	1	3	2	1	46	53	104	530/25,590/35 Read#10		34												49.5
E	2	1	23	89	28	1	2	1	1	84	41	60	530/25,590/35 Read#10		25.5												62.5
F	106	3	22	143	28	1	1	2	0	27	25	32	530/25,590/35 Read#10		25												26
G	120	2	25	72	25	2	1	1	1	34	23	29	530/25,590/35 Read#10		25												28.5
H	133	1	22	28	24	1	1	2	2	23	24	24	530/25,590/35 Read#10		23												23.5
															#DIV/0!												#DIV/0!
	1	2	3	4	5	6	7	8	9	10	11	12			4												10.5
A	2	3	20	17	19	3	2	2	2	18	20	19	530/25,590/35 Read#11		19.5												19
B	3	1	19	22	18	2	2	2	1	20	25	31	530/25,590/35 Read#11		18.5												22.5
C	2	1	22	22	23	2	1	2	2	21	72	134	530/25,590/35 Read#11		22.5												46.5
D	2	3	37	44	33	2	0	2	1	46	54	104	530/25,590/35 Read#11		35												50
E	2	2	24	90	29	1	1	1	2	84	40	59	530/25,590/35 Read#11		26.5												62
F	106	1	22	144	27	2	1	3	2	28	25	32	530/25,590/35 Read#11		24.5												26.5
G	121	2	23	73	24	1	2	1	2	33	23	29	530/25,590/35 Read#11		23.5												28
H	133	2	23	28	22	1	2	2	1	24	25	24	530/25,590/35 Read#11		22.5												24.5
															#DIV/0!												#DIV/0!
	1	2	3	4	5	6	7	8	9	10	11	12			4												10.5
A	2	1	19	18	20	2	2	2	1	19	21	17	530/25,590/35 Read#12		19.5												20
B	2	2	20	21	19	1	2	2	2	20	26	30	530/25,590/35 Read#12		19.5												23
C	3	1	22	22	24	1	1	2	2	20	73	134	530/25,590/35 Read#12		23												46.5
D	1	1	36	44	34	2	1	1	1	46	54	105	530/25,590/35 Read#12		35												50
E	1	2	25	88	30	2	2	2	1	84	39	60	530/25,590/35 Read#12		27.5												61.5
F	106	2	22	144	27	0	1	2	2	28	25	32	530/25,590/35 Read#12		24.5												26.5
G	122	2	23	72	24	1	1	2	2	33	25	29	530/25,590/35 Read#12		23.5												29
H	132	1	23	29	23	1	1	2	1	24	24	23	530/25,590/35 Read#12		23												24
															#DIV/0!												#DIV/0!
	1	2	3	4	5	6	7	8	9	10	11	12			4												10.5
A	2	2	19	18	19	3	2	2	2	18	20	18	530/25,590/35 Read#13		19												19
B	2	2	20	20	19	2	2	2	1	19	25	30	530/25,590/35 Read#13		19.5												22
C	2	3	21	22	24	1	2	1	2	19	72	134	530/25,590/35 Read#13		22.5												45.5
D	2	2	37	43	34	1	2	2	2	46	54	104	530/25,590/35 Read#13		35.5												50
E	2	3	23	88	29	2	2	2	2	85	40	60	530/25,590/35 Read#13		26												62.5
F	107	2	22	143	27	1	1	2	2	28	26	31	530/25,590/35 Read#13		24.5												27
G	121	1	24	72	25	1	2	2	2	33	24	29	530/25,590/35 Read#13		24.5												28.5
H	133	1	24	28	23	2	2	2	2	23	24	23	530/25,590/35 Read#13		23.5												23.5
															#DIV/0!												#DIV/0!
	1	2	3	4	5	6	7	8	9	10	11	12			4												10.5
A	2	2	20	18	19	2	2	2	2	18	21	19	530/25,590/35 Read#14		19.5												19.5
B	1	2	19	20	19	2	1	2	2	18	25	29	530/25,590/35 Read#14		19												21.5
C	2	2	22	23	24	3	2	1	2	20	73	134	530/25,590/35 Read#14		23												46.5
D	2	2	36	44	34	3	1	3	2	46	55	106	530/25,590/35 Read#14		35												50.5
E	1	3	24	89	29	2	1	2	2	84	40	61	530/25,590/35 Read#14		26.5												62
F	106	2	22	144	28	3	2	2	1	28	25	32	530/25,590/35 Read#14		25												26.5
G	120	1	23	73	24	2	2	2	1	33	23	30	530/25,590/35 Read#14		23.5												28
H	132	1	23	28	23	2	2	1	1	23	25	23	530/25,590/35 Read#14		23												24
															#DIV/0!												#DIV/0!
	1	2	3	4	5	6	7	8	9	10	11	12			4												10.5
A	3	3	20	17	19	1	2	2	2	18	20	17	530/25,590/35 Read#15		19.5												19
B	1	3	19	21	19	2	2	1	2	20	25	30	530/25,590/35 Read#15		19												22.5
C	2	2	22	23	23	2	2	2	3	19	73	135	530/25,590/35 Read#15		22.5												46
D	1	2	36	45	35	1	2	1	2	46	53	105	530/25,590/35 Read#15		35.5												49.5
E	1	2	23	90	28	3	2	2	1	84	40	61	530/25,590/35 Read#15		25.5												62
F	106	2	22	144	27	2	1	1	1	27	24	32	530/25,590/35 Read#15		24.5												25.5
G	120	0	23	72	24	2	1	2	2	32	22	30	530/25,590/35 Read#15		23.5												27
H	132	1	22	29	24	1	2	2	2	23	25	22	530/25,590/35 Read#15		23												24
															#DIV/0!												#DIV/0!
	1	2	3	4	5	6	7	8	9	10	11	12			4												10.5
A	2	1	20	17	17	1	3	2	1	18	19	17	530/25,590/35 Read#16		18.5												18.5
B	3	2	19	21	19	2	2	2	2	20	25	29	530/25,590/35 Read#16		19												22.5
C	3	2	20	21	23	1	1	1	1	20	72	135	530/25,590/35 Read#16		21.5												46
D	2	2	37	45	33	1	2	2	1	46	53	105	530/25,590/35 Read#16		35												49.5
E	3	2	24	88	28	2	2	2	1	84	40	60	530/25,590/35 Read#16		26												62
F	105	1	22	145	28	2	1	2	1	26	25	31	530/25,590/35 Read#16		25												25.5
G	120	1	23	72	23	2	2	2	2	33	24	29	530/25,590/35 Read#16		23												28.5
H	133	1	23	29	23	2	1	2	2	23	24	21	530/25,590/35 Read#16		23												23.5
															#DIV/0!												#DIV/0!
	1	2	3	4	5	6	7	8	9	10	11	12			4												10.5
A	2	1	20	17	18	2	3	3	1	17	19	17	530/25,590/35 Read#17		19												18
B	2	3	20	20	19	2	2	2	2	20	25	29	530/25,590/35 Read#17		19.5												22.5
C	2	2	22	22	23	2	2	3	2	20	73	134	530/25,590/35 Read#17		22.5												46.5
D	2	3	36	45	33	2	2	2	0	46	55	105	530/25,590/35 Read#17		34.5												50.5
E	1	1	23	89	29	1	1	2	0	84	40	60	530/25,590/35 Read#17		26												62
F	105	2	22	145	27	1	2	1	1	26	24	31	530/25,590/35 Read#17		24.5												25
G	120	2	23	72	24	2	1	2	1	33	22	28	530/25,590/35 Read#17		23.5												27.5
H	132	2	23	28	23	2	1	2	1	23	25	22	530/25,590/35 Read#17		23												24
															#DIV/0!												#DIV/0!
	1	2	3	4	5	6	7	8	9	10	11	12			4												10.5
A	3	1	20	17	18	2	2	2	2	17	20	17	530/25,590/35 Read#18		19												18.5
B	2	1	20	21	18	2	1	2	2	20	26	29	530/25,590/35 Read#18		19												23
C	2	1	21	23	23	2	2	2	2	20	73	135	530/25,590/35 Read#18		22												46.5
D	2	2	38	44	35	2	2	2	2	45	53	105	530/25,590/35 Read#18		36.5												49
E	1	2	23	89	29	2	2	2	1	84	39	60	530/25,590/35 Read#18		26												61.5
F	105	1	22	144	27	2	2	1	2	27	24	32	530/25,590/35 Read#18		24.5												25.5
G	119	2	23	72	24	2	1	3	2	32	22	29	530/25,590/35 Read#18		23.5												27
H	132	1	24	28	23	1	2	2	1	23	24	22	530/25,590/35 Read#18		23.5												23.5
															#DIV/0!												#DIV/0!
	1	2	3	4	5	6	7	8	9	10	11	12			4												10.5
A	3	1	20	18	18	1	2	2	1	18	18	17	530/25,590/35 Read#19		19												18
B	2	2	19	22	19	2	1	2	0	20	26	29	530/25,590/35 Read#19		19												23
C	2	3	21	23	23	1	2	2	2	20	72	134	530/25,590/35 Read#19		22												46
D	3	2	38	44	33	2	3	2	2	45	54	105	530/25,590/35 Read#19		35.5												49.5
E	2	3	24	89	28	1	3	2	1	85	40	60	530/25,590/35 Read#19		26												62.5
F	105	1	22	145	28	1	1	1	1	27	24	32	530/25,590/35 Read#19		25												25.5
G	120	2	23	73	22	1	1	2	1	32	22	28	530/25,590/35 Read#19		22.5												27
H	132	2	22	28	23	2	2	1	2	24	25	23	530/25,590/35 Read#19		22.5												24.5
															#DIV/0!												#DIV/0!
	1	2	3	4	5	6	7	8	9	10	11	12			4												10.5
A	3	3	19	17	18	3	2	1	1	19	19	16	530/25,590/35 Read#20		18.5												19
B	2	2	20	22	19	3	2	3	1	19	26	29	530/25,590/35 Read#20		19.5												22.5
C	2	2	23	22	23	3	1	2	2	20	73	134	530/25,590/35 Read#20		23												46.5
D	3	2	38	45	34	1	1	3	2	47	54	105	530/25,590/35 Read#20		36												50.5
E	2	1	23	89	28	2	2	2	2	84	40	60	530/25,590/35 Read#20		25.5												62
F	105	1	22	145	28	2	1	1	2	27	24	31	530/25,590/35 Read#20		25												25.5
G	120	2	22	73	23	2	1	2	1	32	22	28	530/25,590/35 Read#20		22.5												27
H	133	1	23	29	23	1	2	3	2	24	24	22	530/25,590/35 Read#20		23												24
															#DIV/0!												#DIV/0!
	1	2	3	4	5	6	7	8	9	10	11	12			4												10.5
A	2	2	19	17	18	3	3	1	3	17	19	16	530/25,590/35 Read#21		18.5												18
B	2	2	18	21	19	1	3	2	2	19	26	29	530/25,590/35 Read#21		18.5												22.5
C	3	1	21	22	22	2	1	2	1	20	73	135	530/25,590/35 Read#21		21.5												46.5
D	2	1	37	44	34	1	2	1	2	46	53	105	530/25,590/35 Read#21		35.5												49.5
E	1	2	23	88	27	1	2	1	1	84	39	60	530/25,590/35 Read#21		25												61.5
F	105	2	22	144	27	1	1	3	1	28	24	32	530/25,590/35 Read#21		24.5												26
G	119	1	23	72	23	2	2	1	1	32	22	27	530/25,590/35 Read#21		23												27
H	132	1	23	28	23	1	2	2	2	23	24	23	530/25,590/35 Read#21		23												23.5
															#DIV/0!												#DIV/0!
	1	2	3	4	5	6	7	8	9	10	11	12			4												10.5
A	2	2	19	16	18	3	2	1	2	17	18	16	530/25,590/35 Read#22		18.5												17.5
B	2	3	18	21	19	2	1	1	1	19	26	30	530/25,590/35 Read#22		18.5												22.5
C	1	2	20	22	23	2	3	1	2	20	73	135	530/25,590/35 Read#22		21.5												46.5
D	1	2	36	44	32	2	1	1	2	46	54	106	530/25,590/35 Read#22		34												50
E	1	1	22	89	28	2	2	3	2	83	39	60	530/25,590/35 Read#22		25												61
F	103	2	21	144	27	2	2	3	2	27	24	31	530/25,590/35 Read#22		24												25.5
G	118	2	22	71	22	3	2	2	1	31	22	27	530/25,590/35 Read#22		22												26.5
H	131	1	23	28	23	2	2	2	2	23	23	23	530/25,590/35 Read#22		23												23
															#DIV/0!												#DIV/0!
	1	2	3	4	5	6	7	8	9	10	11	12			4												10.5
A	2	2	19	16	17	2	3	2	2	16	18	17	530/25,590/35 Read#23		18												17
B	2	2	19	21	18	3	2	1	2	19	25	30	530/25,590/35 Read#23		18.5												22
C	2	2	21	22	23	2	1	2	1	20	73	135	530/25,590/35 Read#23		22												46.5
D	2	2	36	44	34	2	2	3	1	45	54	106	530/25,590/35 Read#23		35												49.5
E	2	2	23	88	28	2	1	2	2	83	40	59	530/25,590/35 Read#23		25.5												61.5
F	103	2	22	144	27	1	1	2	2	26	24	31	530/25,590/35 Read#23		24.5												25
G	118	1	22	72	23	2	2	2	2	31	22	26	530/25,590/35 Read#23		22.5												26.5
H	130	1	23	28	23	1	2	2	2	22	24	23	530/25,590/35 Read#23		23												23
															#DIV/0!												#DIV/0!
	1	2	3	4	5	6	7	8	9	10	11	12			4												10.5
A	3	1	20	16	18	2	2	1	2	17	17	16	530/25,590/35 Read#24		19												17
B	3	1	18	20	19	3	2	2	3	19	25	29	530/25,590/35 Read#24		18.5												22
C	2	2	21	23	23	2	2	2	2	20	73	135	530/25,590/35 Read#24		22												46.5
D	1	2	36	44	32	2	2	1	1	46	53	104	530/25,590/35 Read#24		34												49.5
E	2	1	23	88	28	2	2	2	2	83	40	59	530/25,590/35 Read#24		25.5												61.5
F	104	3	21	144	26	2	1	3	1	26	25	32	530/25,590/35 Read#24		23.5												25.5
G	118	1	23	72	22	2	1	1	2	30	22	27	530/25,590/35 Read#24		22.5												26
H	131	2	22	28	23	2	2	1	2	24	23	23	530/25,590/35 Read#24		22.5												23.5
															#DIV/0!												#DIV/0!
	1	2	3	4	5	6	7	8	9	10	11	12			4												10.5
A	3	2	19	16	18	2	2	2	2	16	18	16	530/25,590/35 Read#25		18.5												17
B	2	1	19	21	19	1	2	1	1	19	26	29	530/25,590/35 Read#25		19												22.5
C	2	2	22	23	23	2	2	1	1	20	73	134	530/25,590/35 Read#25		22.5												46.5
D	2	3	37	44	34	2	2	2	1	46	54	105	530/25,590/35 Read#25		35.5												50
E	0	2	22	88	28	2	2	1	1	83	39	60	530/25,590/35 Read#25		25												61
F	104	2	22	145	26	1	1	2	2	26	25	31	530/25,590/35 Read#25		24												25.5
G	119	1	22	73	23	1	2	2	1	31	22	27	530/25,590/35 Read#25		22.5												26.5
H	130	2	23	28	23	3	2	2	2	24	25	22	530/25,590/35 Read#25		23												24.5
															#DIV/0!												#DIV/0!
	1	2	3	4	5	6	7	8	9	10	11	12			4												10.5
A	3	2	18	15	17	2	2	2	2	16	17	16	530/25,590/35 Read#26		17.5												16.5
B	1	3	18	20	18	1	2	2	3	19	25	30	530/25,590/35 Read#26		18												22
C	3	2	21	22	23	2	2	1	3	20	73	135	530/25,590/35 Read#26		22												46.5
D	3	1	35	44	33	2	3	2	2	46	53	106	530/25,590/35 Read#26		34												49.5
E	2	1	22	87	27	1	2	2	1	83	38	59	530/25,590/35 Read#26		24.5												60.5
F	104	1	21	144	27	2	2	2	2	26	24	30	530/25,590/35 Read#26		24												25
G	117	3	22	71	23	2	2	2	2	31	22	27	530/25,590/35 Read#26		22.5												26.5
H	131	1	23	28	23	2	1	2	1	23	24	23	530/25,590/35 Read#26		23												23.5
															#DIV/0!												#DIV/0!
	1	2	3	4	5	6	7	8	9	10	11	12			4												10.5
A	1	1	17	16	17	2	2	2	1	15	17	16	530/25,590/35 Read#27		17												16
B	3	0	18	20	18	2	3	1	3	18	25	29	530/25,590/35 Read#27		18												21.5
C	1	2	21	23	23	2	1	2	2	19	73	136	530/25,590/35 Read#27		22												46
D	2	1	37	44	33	2	2	2	2	46	53	105	530/25,590/35 Read#27		35												49.5
E	1	2	23	88	28	2	1	2	1	82	40	59	530/25,590/35 Read#27		25.5												61
F	103	2	22	144	28	1	2	2	2	27	24	30	530/25,590/35 Read#27		25												25.5
G	118	2	21	71	22	1	2	1	2	31	21	27	530/25,590/35 Read#27		21.5												26
H	131	1	22	28	22	1	1	2	2	23	25	22	530/25,590/35 Read#27		22												24
															#DIV/0!												#DIV/0!
	1	2	3	4	5	6	7	8	9	10	11	12			4												10.5
A	3	2	18	15	16	2	2	2	2	16	17	16	530/25,590/35 Read#28		17												16.5
B	2	2	18	20	18	1	2	1	1	18	25	29	530/25,590/35 Read#28		18												21.5
C	2	3	21	23	23	3	2	2	2	20	72	135	530/25,590/35 Read#28		22												46
D	2	1	36	43	33	1	1	1	2	46	54	106	530/25,590/35 Read#28		34.5												50
E	2	1	21	87	27	2	2	1	2	83	39	59	530/25,590/35 Read#28		24												61
F	104	2	22	144	26	1	2	2	3	26	24	31	530/25,590/35 Read#28		24												25
G	118	2	22	70	22	2	2	2	1	30	22	27	530/25,590/35 Read#28		22												26
H	130	2	22	28	22	3	1	2	1	23	24	22	530/25,590/35 Read#28		22												23.5
															#DIV/0!												#DIV/0!
	1	2	3	4	5	6	7	8	9	10	11	12			4												10.5
A	2	2	18	15	16	3	2	2	3	15	17	15	530/25,590/35 Read#29		17												16
B	2	3	18	20	18	2	2	2	2	18	26	29	530/25,590/35 Read#29		18												22
C	2	3	20	22	22	2	2	2	1	20	74	135	530/25,590/35 Read#29		21												47
D	3	2	37	43	33	3	2	2	2	46	54	106	530/25,590/35 Read#29		35												50
E	2	2	22	88	27	2	2	2	3	83	38	58	530/25,590/35 Read#29		24.5												60.5
F	103	2	22	144	27	1	1	2	2	26	24	30	530/25,590/35 Read#29		24.5												25
G	118	2	21	70	22	1	2	2	1	30	20	26	530/25,590/35 Read#29		21.5												25
H	130	2	23	28	21	2	2	2	2	24	24	22	530/25,590/35 Read#29		22												24
															#DIV/0!												#DIV/0!
	1	2	3	4	5	6	7	8	9	10	11	12			4												10.5
A	3	3	18	15	17	3	3	2	2	15	17	15	530/25,590/35 Read#30		17.5												16
B	3	2	17	21	17	2	2	2	2	18	25	29	530/25,590/35 Read#30		17												21.5
C	3	2	21	22	23	2	2	1	2	20	73	136	530/25,590/35 Read#30		22												46.5
D	2	1	36	44	32	2	2	2	2	45	54	105	530/25,590/35 Read#30		34												49.5
E	2	1	21	88	27	2	2	2	2	82	39	58	530/25,590/35 Read#30		24												60.5
F	102	2	21	145	27	2	1	1	1	26	25	31	530/25,590/35 Read#30		24												25.5
G	119	1	21	70	21	2	2	2	2	30	22	27	530/25,590/35 Read#30		21												26
H	130	1	22	27	23	1	2	1	2	23	23	22	530/25,590/35 Read#30		22.5												23
															#DIV/0!												#DIV/0!
	1	2	3	4	5	6	7	8	9	10	11	12			4												10.5
A	3	4	18	15	16	2	1	1	2	16	17	14	530/25,590/35 Read#31		17												16.5
B	2	3	18	20	19	2	2	2	2	19	25	29	530/25,590/35 Read#31		18.5												22
C	2	3	21	23	22	1	1	2	2	20	74	136	530/25,590/35 Read#31		21.5												47
D	2	1	36	44	33	2	2	3	2	45	53	106	530/25,590/35 Read#31		34.5												49
E	1	2	22	88	27	2	1	2	2	82	38	59	530/25,590/35 Read#31		24.5												60
F	102	2	22	144	27	2	3	2	2	26	23	31	530/25,590/35 Read#31		24.5												24.5
G	117	2	21	70	21	2	2	1	2	30	20	26	530/25,590/35 Read#31		21												25
H	131	2	23	28	22	2	1	3	1	23	23	23	530/25,590/35 Read#31		22.5												23
															#DIV/0!												#DIV/0!
	1	2	3	4	5	6	7	8	9	10	11	12			4												10.5
A	3	3	16	15	17	2	3	2	2	15	16	15	530/25,590/35 Read#32		16.5												15.5
B	3	2	18	20	17	2	2	2	1	19	25	29	530/25,590/35 Read#32		17.5												22
C	2	3	21	21	23	2	2	1	2	19	73	136	530/25,590/35 Read#32		22												46
D	2	2	36	44	33	2	2	2	2	45	54	106	530/25,590/35 Read#32		34.5												49.5
E	2	2	21	87	26	2	1	2	2	83	38	58	530/25,590/35 Read#32		23.5												60.5
F	102	2	21	145	25	3	1	1	1	27	23	31	530/25,590/35 Read#32		23												25
G	116	3	21	71	22	1	1	2	2	30	21	26	530/25,590/35 Read#32		21.5												25.5
H	129	2	22	28	22	1	0	2	3	22	24	22	530/25,590/35 Read#32		22												23
															#DIV/0!												#DIV/0!
	1	2	3	4	5	6	7	8	9	10	11	12			4												10.5
A	2	2	18	15	16	2	2	2	2	15	16	15	530/25,590/35 Read#33		17												15.5
B	3	2	18	21	18	1	2	1	2	18	25	29	530/25,590/35 Read#33		18												21.5
C	3	2	21	22	22	2	3	2	2	19	72	135	530/25,590/35 Read#33		21.5												45.5
D	1	2	35	44	33	3	2	2	2	44	54	105	530/25,590/35 Read#33		34												49
E	2	1	21	87	27	2	2	1	2	82	38	57	530/25,590/35 Read#33		24												60
F	101	2	22	145	26	1	1	1	1	25	23	30	530/25,590/35 Read#33		24												24
G	116	2	21	71	21	2	2	2	1	30	21	26	530/25,590/35 Read#33		21												25.5
H	128	3	22	28	22	2	1	3	2	23	23	22	530/25,590/35 Read#33		22												23
															#DIV/0!												#DIV/0!
	1	2	3	4	5	6	7	8	9	10	11	12			4												10.5
A	3	2	17	15	17	1	2	3	1	14	17	14	530/25,590/35 Read#34		17												15.5
B	2	2	17	20	18	2	2	2	2	19	25	29	530/25,590/35 Read#34		17.5												22
C	3	1	21	21	22	2	1	2	1	19	74	134	530/25,590/35 Read#34		21.5												46.5
D	2	1	37	44	32	1	2	2	2	45	55	105	530/25,590/35 Read#34		34.5												50
E	2	2	21	88	27	2	2	3	1	82	38	58	530/25,590/35 Read#34		24												60
F	102	2	20	143	27	2	1	2	2	26	23	30	530/25,590/35 Read#34		23.5												24.5
G	117	2	21	71	21	2	2	2	2	29	20	26	530/25,590/35 Read#34		21												24.5
H	129	2	22	27	22	1	1	2	1	23	25	22	530/25,590/35 Read#34		22												24
															#DIV/0!												#DIV/0!
	1	2	3	4	5	6	7	8	9	10	11	12			4												10.5
A	3	3	17	15	16	2	3	2	2	15	17	14	530/25,590/35 Read#35		16.5												16
B	1	3	17	20	17	2	1	2	2	18	25	29	530/25,590/35 Read#35		17												21.5
C	2	2	21	21	22	2	2	1	1	21	73	135	530/25,590/35 Read#35		21.5												47
D	2	2	37	44	33	2	2	2	2	45	54	106	530/25,590/35 Read#35		35												49.5
E	2	2	21	88	27	1	2	2	2	82	38	58	530/25,590/35 Read#35		24												60
F	102	2	21	143	26	2	2	2	2	26	24	30	530/25,590/35 Read#35		23.5												25
G	116	2	21	69	20	2	3	2	2	30	19	26	530/25,590/35 Read#35		20.5												24.5
H	129	2	22	27	22	1	2	2	2	24	24	21	530/25,590/35 Read#35		22												24
															#DIV/0!												#DIV/0!
	1	2	3	4	5	6	7	8	9	10	11	12			4												10.5
A	2	3	17	13	15	2	0	2	3	14	16	14	530/25,590/35 Read#36		16												15
B	2	1	17	21	17	1	2	1	2	19	24	29	530/25,590/35 Read#36		17												21.5
C	3	2	21	22	22	1	2	2	1	20	72	136	530/25,590/35 Read#36		21.5												46
D	3	3	36	43	33	2	2	1	2	46	53	106	530/25,590/35 Read#36		34.5												49.5
E	2	3	21	87	27	2	3	3	1	82	38	58	530/25,590/35 Read#36		24												60
F	101	1	21	145	26	2	1	2	2	26	23	30	530/25,590/35 Read#36		23.5												24.5
G	115	1	21	70	20	1	2	1	2	30	20	26	530/25,590/35 Read#36		20.5												25
H	127	1	22	28	22	2	2	2	2	22	23	22	530/25,590/35 Read#36		22												22.5
															#DIV/0!												#DIV/0!
	1	2	3	4	5	6	7	8	9	10	11	12			4												10.5
A	2	2	17	14	15	2	2	2	1	15	17	14	530/25,590/35 Read#37		16												16
B	1	2	17	20	17	3	2	2	1	18	25	28	530/25,590/35 Read#37		17												21.5
C	2	2	21	21	22	2	2	2	2	19	74	136	530/25,590/35 Read#37		21.5												46.5
D	2	2	36	44	33	1	2	2	2	45	53	105	530/25,590/35 Read#37		34.5												49
E	2	2	22	88	27	2	2	2	2	82	37	58	530/25,590/35 Read#37		24.5												59.5
F	101	2	21	145	26	2	2	2	3	24	23	30	530/25,590/35 Read#37		23.5												23.5
G	115	2	20	69	21	2	2	2	2	29	21	24	530/25,590/35 Read#37		20.5												25
H	129	2	23	28	22	2	2	2	3	23	22	21	530/25,590/35 Read#37		22.5												22.5
															#DIV/0!												#DIV/0!
	1	2	3	4	5	6	7	8	9	10	11	12			4												10.5
A	2	3	16	14	14	2	2	3	2	15	15	14	530/25,590/35 Read#38		15												15
B	3	2	17	19	18	3	2	2	2	17	24	29	530/25,590/35 Read#38		17.5												20.5
C	3	2	20	21	22	2	1	2	1	20	73	136	530/25,590/35 Read#38		21												46.5
D	1	2	35	43	33	2	2	2	2	45	53	105	530/25,590/35 Read#38		34												49
E	2	1	21	86	25	1	2	1	2	81	38	58	530/25,590/35 Read#38		23												59.5
F	101	3	21	145	25	1	2	1	2	26	23	30	530/25,590/35 Read#38		23												24.5
G	115	2	20	70	22	2	2	1	2	29	19	25	530/25,590/35 Read#38		21												24
H	129	1	21	27	22	2	2	3	1	23	24	22	530/25,590/35 Read#38		21.5												23.5
															#DIV/0!												#DIV/0!
	1	2	3	4	5	6	7	8	9	10	11	12			4												10.5
A	1	2	16	15	15	2	2	2	2	14	15	14	530/25,590/35 Read#39		15.5												14.5
B	2	2	18	20	18	2	2	2	2	19	24	28	530/25,590/35 Read#39		18												21.5
C	3	2	20	21	23	2	3	2	2	19	71	135	530/25,590/35 Read#39		21.5												45
D	2	1	36	42	33	1	1	2	2	44	53	105	530/25,590/35 Read#39		34.5												48.5
E	1	1	20	87	25	2	3	2	2	82	37	58	530/25,590/35 Read#39		22.5												59.5
F	101	1	20	144	26	1	2	2	2	25	23	30	530/25,590/35 Read#39		23												24
G	116	1	20	70	20	2	2	2	3	28	19	25	530/25,590/35 Read#39		20												23.5
H	129	2	22	27	21	1	2	2	1	22	24	22	530/25,590/35 Read#39		21.5												23
															#DIV/0!												#DIV/0!
	1	2	3	4	5	6	7	8	9	10	11	12			4												10.5
A	3	3	17	14	14	2	2	2	2	15	16	14	530/25,590/35 Read#40		15.5												15.5
B	3	3	17	20	18	2	1	2	2	18	25	28	530/25,590/35 Read#40		17.5												21.5
C	2	3	21	21	22	1	2	2	2	20	73	134	530/25,590/35 Read#40		21.5												46.5
D	2	2	36	44	32	2	2	1	2	45	53	105	530/25,590/35 Read#40		34												49
E	2	2	21	87	26	2	2	1	1	81	37	58	530/25,590/35 Read#40		23.5												59
F	101	1	20	145	24	1	2	2	1	25	23	30	530/25,590/35 Read#40		22												24
G	115	1	20	69	20	1	2	2	2	29	20	26	530/25,590/35 Read#40		20												24.5
H	128	2	23	27	22	1	2	2	2	22	23	22	530/25,590/35 Read#40		22.5												22.5
															#DIV/0!												#DIV/0!
	1	2	3	4	5	6	7	8	9	10	11	12			4												10.5
A	3	2	16	14	14	2	1	1	1	14	15	14	530/25,590/35 Read#41		15												14.5
B	2	2	17	20	18	2	2	2	1	18	24	28	530/25,590/35 Read#41		17.5												21
C	2	1	20	22	22	2	2	2	1	19	73	136	530/25,590/35 Read#41		21												46
D	2	2	36	43	33	1	1	2	2	45	53	106	530/25,590/35 Read#41		34.5												49
E	2	1	20	88	27	1	2	1	1	82	37	58	530/25,590/35 Read#41		23.5												59.5
F	102	2	21	145	25	2	2	0	1	25	22	29	530/25,590/35 Read#41		23												23.5
G	115	1	19	70	20	2	2	3	2	29	19	25	530/25,590/35 Read#41		19.5												24
H	129	2	23	28	21	1	1	2	2	22	24	21	530/25,590/35 Read#41		22												23
															#DIV/0!												#DIV/0!
	1	2	3	4	5	6	7	8	9	10	11	12			4												10.5
A	2	2	17	14	14	2	2	1	2	13	15	13	530/25,590/35 Read#42		15.5												14
B	2	2	17	20	18	2	2	2	1	19	24	29	530/25,590/35 Read#42		17.5												21.5
C	3	2	21	21	23	2	2	3	1	20	73	135	530/25,590/35 Read#42		22												46.5
D	2	2	36	43	32	2	2	1	2	44	53	105	530/25,590/35 Read#42		34												48.5
E	2	1	20	87	25	2	2	1	1	82	37	57	530/25,590/35 Read#42		22.5												59.5
F	99	2	21	143	25	2	2	1	2	25	23	30	530/25,590/35 Read#42		23												24
G	115	1	20	69	21	2	2	2	1	28	18	25	530/25,590/35 Read#42		20.5												23
H	127	1	23	28	23	2	2	2	1	23	24	21	530/25,590/35 Read#42		23												23.5
															#DIV/0!												#DIV/0!
	1	2	3	4	5	6	7	8	9	10	11	12			4												10.5
A	2	2	16	14	14	2	2	2	2	13	15	13	530/25,590/35 Read#43		15												14
B	2	2	17	19	18	2	1	3	2	19	24	28	530/25,590/35 Read#43		17.5												21.5
C	2	1	21	21	22	3	2	2	1	20	73	135	530/25,590/35 Read#43		21.5												46.5
D	2	2	36	43	33	2	2	1	2	45	53	107	530/25,590/35 Read#43		34.5												49
E	2	2	20	86	25	1	1	2	2	82	37	57	530/25,590/35 Read#43		22.5												59.5
F	100	2	20	144	25	1	1	2	2	25	23	29	530/25,590/35 Read#43		22.5												24
G	114	2	19	69	20	1	2	1	2	28	19	25	530/25,590/35 Read#43		19.5												23.5
H	127	2	22	28	21	2	1	1	2	23	24	21	530/25,590/35 Read#43		21.5												23.5
															#DIV/0!												#DIV/0!
	1	2	3	4	5	6	7	8	9	10	11	12			4												10.5
A	2	2	16	14	14	2	2	2	2	13	16	13	530/25,590/35 Read#44		15												14.5
B	2	3	18	20	18	3	2	1	2	18	25	29	530/25,590/35 Read#44		18												21.5
C	2	2	20	21	22	2	2	3	3	20	73	135	530/25,590/35 Read#44		21												46.5
D	2	2	35	44	33	1	1	1	2	44	53	105	530/25,590/35 Read#44		34												48.5
E	1	1	20	86	26	1	1	3	1	81	37	57	530/25,590/35 Read#44		23												59
F	100	2	21	144	26	1	2	2	2	25	23	29	530/25,590/35 Read#44		23.5												24
G	114	1	20	68	19	2	2	2	2	28	20	25	530/25,590/35 Read#44		19.5												24
H	128	2	21	28	22	1	2	1	1	22	24	22	530/25,590/35 Read#44		21.5												23
															#DIV/0!												#DIV/0!
	1	2	3	4	5	6	7	8	9	10	11	12			4												10.5
A	2	2	15	13	14	2	1	2	2	13	15	13	530/25,590/35 Read#45		14.5												14
B	3	1	17	19	17	2	2	2	2	17	24	28	530/25,590/35 Read#45		17												20.5
C	3	3	21	21	22	2	2	2	1	19	73	135	530/25,590/35 Read#45		21.5												46
D	2	1	35	44	32	2	2	2	1	44	53	106	530/25,590/35 Read#45		33.5												48.5
E	2	1	20	86	26	2	2	1	2	81	37	57	530/25,590/35 Read#45		23												59
F	101	2	20	144	25	2	2	2	1	25	23	29	530/25,590/35 Read#45		22.5												24
G	114	1	19	69	19	2	2	1	1	29	19	25	530/25,590/35 Read#45		19												24
H	128	2	22	27	21	1	1	2	2	21	23	22	530/25,590/35 Read#45		21.5												22
															#DIV/0!												#DIV/0!
	1	2	3	4	5	6	7	8	9	10	11	12			4												10.5
A	3	3	15	13	14	2	2	2	2	14	15	13	530/25,590/35 Read#46		14.5												14.5
B	2	2	18	20	17	2	2	2	2	18	24	28	530/25,590/35 Read#46		17.5												21
C	2	1	20	21	21	2	2	2	2	19	72	134	530/25,590/35 Read#46		20.5												45.5
D	2	1	35	42	33	2	1	3	2	44	53	105	530/25,590/35 Read#46		34												48.5
E	1	2	21	86	26	3	3	2	1	82	36	58	530/25,590/35 Read#46		23.5												59
F	100	2	21	144	25	2	2	1	2	26	23	31	530/25,590/35 Read#46		23												24.5
G	114	2	19	70	20	2	3	3	1	28	19	25	530/25,590/35 Read#46		19.5												23.5
H	127	2	21	27	22	2	1	2	2	23	23	21	530/25,590/35 Read#46		21.5												23
															#DIV/0!												#DIV/0!
	1	2	3	4	5	6	7	8	9	10	11	12			4												10.5
A	2	3	16	13	14	2	2	3	2	14	15	14	530/25,590/35 Read#47		15												14.5
B	2	3	17	20	17	1	2	2	2	17	24	28	530/25,590/35 Read#47		17												20.5
C	3	2	20	21	22	2	2	3	2	19	73	135	530/25,590/35 Read#47		21												46
D	2	3	36	43	33	2	1	0	1	44	52	105	530/25,590/35 Read#47		34.5												48
E	2	1	19	86	25	3	3	3	1	82	36	57	530/25,590/35 Read#47		22												59
F	100	1	20	144	24	2	1	2	3	25	22	29	530/25,590/35 Read#47		22												23.5
G	115	2	18	68	20	3	2	1	2	28	18	24	530/25,590/35 Read#47		19												23
H	127	2	22	27	21	1	2	1	3	22	23	22	530/25,590/35 Read#47		21.5												22.5
															#DIV/0!												#DIV/0!
	1	2	3	4	5	6	7	8	9	10	11	12			4												10.5
A	4	2	15	14	14	2	2	2	2	13	14	13	530/25,590/35 Read#48		14.5												13.5
B	2	2	18	19	18	2	2	2	2	18	23	28	530/25,590/35 Read#48		18												20.5
C	3	2	20	20	22	2	1	2	2	19	73	135	530/25,590/35 Read#48		21												46
D	1	1	36	43	32	1	2	2	2	44	54	104	530/25,590/35 Read#48		34												49
E	3	3	20	86	25	2	3	2	2	81	36	57	530/25,590/35 Read#48		22.5												58.5
F	100	1	20	144	25	3	2	2	2	24	23	28	530/25,590/35 Read#48		22.5												23.5
G	114	3	18	68	20	2	2	1	2	27	19	24	530/25,590/35 Read#48		19												23
H	127	2	22	26	22	1	2	2	2	21	23	21	530/25,590/35 Read#48		22												22
															#DIV/0!												#DIV/0!
	1	2	3	4	5	6	7	8	9	10	11	12			4												10.5
A	4	1	15	13	13	2	1	3	2	13	14	11	530/25,590/35 Read#49		14												13.5
B	1	2	16	19	18	2	2	2	2	18	24	28	530/25,590/35 Read#49		17												21
C	2	2	21	21	21	2	2	1	2	19	73	135	530/25,590/35 Read#49		21												46
D	1	1	35	43	33	1	2	1	1	45	53	104	530/25,590/35 Read#49		34												49
E	2	2	19	85	25	2	2	2	2	82	37	56	530/25,590/35 Read#49		22												59.5
F	100	1	20	143	24	2	2	2	2	25	22	29	530/25,590/35 Read#49		22												23.5
G	114	3	19	69	18	3	1	2	2	26	19	25	530/25,590/35 Read#49		18.5												22.5
H	127	1	21	27	21	2	1	2	2	21	23	21	530/25,590/35 Read#49		21												22
															#DIV/0!												#DIV/0!
	1	2	3	4	5	6	7	8	9	10	11	12			4												10.5
A	3	3	15	14	14	2	2	2	2	13	15	12	530/25,590/35 Read#50		14.5												14
B	2	2	16	18	17	2	2	3	2	18	23	28	530/25,590/35 Read#50		16.5												20.5
C	2	3	19	21	22	2	2	1	2	20	73	135	530/25,590/35 Read#50		20.5												46.5
D	1	1	35	43	32	2	2	3	1	45	52	104	530/25,590/35 Read#50		33.5												48.5
E	2	2	19	87	25	1	3	2	2	81	36	57	530/25,590/35 Read#50		22												58.5
F	99	1	19	143	24	2	2	2	2	24	23	29	530/25,590/35 Read#50		21.5												23.5
G	114	3	18	69	19	2	1	2	2	27	18	24	530/25,590/35 Read#50		18.5												22.5
H	126	2	21	28	22	2	1	2	2	22	22	21	530/25,590/35 Read#50		21.5												22
															#DIV/0!												#DIV/0!
	1	2	3	4	5	6	7	8	9	10	11	12			4												10.5
A	2	3	15	13	13	2	2	2	2	14	15	13	530/25,590/35 Read#51		14												14.5
B	3	2	17	19	17	2	2	3	1	18	24	28	530/25,590/35 Read#51		17												21
C	3	2	20	21	22	2	1	2	2	19	72	135	530/25,590/35 Read#51		21												45.5
D	1	2	35	43	33	1	1	2	2	45	53	105	530/25,590/35 Read#51		34												49
E	2	2	19	86	25	2	2	2	1	81	36	56	530/25,590/35 Read#51		22												58.5
F	99	3	20	143	25	2	2	2	2	24	22	29	530/25,590/35 Read#51		22.5												23
G	115	3	18	68	19	2	1	2	3	27	18	25	530/25,590/35 Read#51		18.5												22.5
H	126	2	22	27	21	2	1	2	2	21	22	20	530/25,590/35 Read#51		21.5												21.5
															#DIV/0!												#DIV/0!
	1	2	3	4	5	6	7	8	9	10	11	12			4												10.5
A	3	2	16	13	14	2	2	2	2	12	14	12	530/25,590/35 Read#52		15												13
B	2	2	18	19	17	2	2	1	2	17	22	28	530/25,590/35 Read#52		17.5												19.5
C	2	2	20	22	21	2	1	2	2	20	73	135	530/25,590/35 Read#52		20.5												46.5
D	2	3	36	42	32	2	2	1	3	45	53	105	530/25,590/35 Read#52		34												49
E	2	3	20	86	25	1	1	1	2	81	35	56	530/25,590/35 Read#52		22.5												58
F	99	2	20	144	24	2	1	1	1	24	23	30	530/25,590/35 Read#52		22												23.5
G	113	2	18	68	18	2	2	2	3	27	17	23	530/25,590/35 Read#52		18												22
H	126	2	22	27	22	2	1	2	1	22	23	22	530/25,590/35 Read#52		22												22.5
															#DIV/0!												#DIV/0!
	1	2	3	4	5	6	7	8	9	10	11	12			4												10.5
A	3	1	14	14	13	2	1	3	2	14	13	12	530/25,590/35 Read#53		13.5												13.5
B	3	2	17	19	17	2	2	2	1	18	24	28	530/25,590/35 Read#53		17												21
C	1	2	20	21	22	1	2	2	0	20	73	135	530/25,590/35 Read#53		21												46.5
D	2	2	36	42	32	2	2	1	2	45	53	105	530/25,590/35 Read#53		34												49
E	2	1	20	86	26	2	2	2	3	81	36	56	530/25,590/35 Read#53		23												58.5
F	99	2	20	144	25	2	2	2	2	24	22	29	530/25,590/35 Read#53		22.5												23
G	113	1	19	68	19	2	1	1	2	27	18	22	530/25,590/35 Read#53		19												22.5
H	126	2	22	27	20	2	2	2	3	21	23	21	530/25,590/35 Read#53		21												22
															#DIV/0!												#DIV/0!
	1	2	3	4	5	6	7	8	9	10	11	12			4												10.5
A	3	2	16	13	14	1	2	2	2	13	13	12	530/25,590/35 Read#54		15												13
B	2	2	17	19	17	1	2	2	2	17	23	28	530/25,590/35 Read#54		17												20
C	2	3	20	21	21	1	2	1	2	20	73	134	530/25,590/35 Read#54		20.5												46.5
D	2	2	34	42	32	1	2	1	2	44	53	105	530/25,590/35 Read#54		33												48.5
E	3	1	19	85	26	2	2	2	2	81	35	56	530/25,590/35 Read#54		22.5												58
F	99	2	19	143	25	1	3	2	2	25	22	29	530/25,590/35 Read#54		22												23.5
G	113	1	18	67	18	2	2	2	2	27	18	23	530/25,590/35 Read#54		18												22.5
H	126	3	21	27	21	2	1	2	2	21	22	21	530/25,590/35 Read#54		21												21.5
															#DIV/0!												#DIV/0!
	1	2	3	4	5	6	7	8	9	10	11	12			4												10.5
A	2	2	14	13	13	2	2	1	1	12	14	12	530/25,590/35 Read#55		13.5												13
B	2	3	17	19	18	1	3	2	2	17	23	28	530/25,590/35 Read#55		17.5												20
C	3	1	19	21	21	2	2	2	2	19	73	135	530/25,590/35 Read#55		20												46
D	2	2	35	42	32	1	2	2	1	44	52	106	530/25,590/35 Read#55		33.5												48
E	2	2	19	86	24	2	3	2	2	81	36	57	530/25,590/35 Read#55		21.5												58.5
F	97	2	19	143	24	2	2	2	2	24	23	29	530/25,590/35 Read#55		21.5												23.5
G	113	2	18	67	19	1	3	2	1	27	18	24	530/25,590/35 Read#55		18.5												22.5
H	126	2	21	26	20	1	2	2	1	22	23	22	530/25,590/35 Read#55		20.5												22.5
															#DIV/0!												#DIV/0!
	1	2	3	4	5	6	7	8	9	10	11	12			4												10.5
A	3	2	15	13	13	2	3	2	2	12	13	12	530/25,590/35 Read#56		14												12.5
B	2	2	16	19	17	1	3	1	2	18	23	27	530/25,590/35 Read#56		16.5												20.5
C	2	3	20	20	22	2	1	3	1	19	72	135	530/25,590/35 Read#56		21												45.5
D	2	1	35	42	32	2	1	2	2	45	52	105	530/25,590/35 Read#56		33.5												48.5
E	1	2	20	86	24	2	1	2	2	80	36	55	530/25,590/35 Read#56		22												58
F	98	2	19	142	24	2	2	2	2	24	21	28	530/25,590/35 Read#56		21.5												22.5
G	113	2	19	67	19	1	2	3	2	27	18	24	530/25,590/35 Read#56		19												22.5
H	125	1	22	28	21	2	1	2	2	21	22	21	530/25,590/35 Read#56		21.5												21.5
															#DIV/0!												#DIV/0!
	1	2	3	4	5	6	7	8	9	10	11	12			4												10.5
A	3	3	14	13	13	2	1	2	2	12	13	12	530/25,590/35 Read#57		13.5												12.5
B	2	2	17	20	16	3	2	2	2	17	23	29	530/25,590/35 Read#57		16.5												20
C	2	3	20	20	21	2	1	2	2	19	72	135	530/25,590/35 Read#57		20.5												45.5
D	2	1	35	44	33	2	2	2	2	44	52	105	530/25,590/35 Read#57		34												48
E	1	2	19	85	25	2	2	2	3	81	36	56	530/25,590/35 Read#57		22												58.5
F	98	2	19	143	24	1	2	1	2	24	22	28	530/25,590/35 Read#57		21.5												23
G	112	2	18	68	19	2	2	3	2	26	17	23	530/25,590/35 Read#57		18.5												21.5
H	126	1	21	27	21	2	1	2	2	20	24	21	530/25,590/35 Read#57		21												22
															#DIV/0!												#DIV/0!
	1	2	3	4	5	6	7	8	9	10	11	12			4												10.5
A	3	2	14	13	13	2	2	1	1	12	14	12	530/25,590/35 Read#58		13.5												13
B	1	3	15	19	17	2	1	2	2	17	23	29	530/25,590/35 Read#58		16												20
C	2	1	19	20	21	1	2	2	3	19	73	135	530/25,590/35 Read#58		20												46
D	2	2	35	43	31	1	2	2	2	44	53	105	530/25,590/35 Read#58		33												48.5
E	3	2	19	86	25	1	2	2	2	81	36	56	530/25,590/35 Read#58		22												58.5
F	98	1	20	143	24	2	2	2	2	24	22	28	530/25,590/35 Read#58		22												23
G	113	2	18	67	18	2	1	1	1	26	17	24	530/25,590/35 Read#58		18												21.5
H	125	1	21	26	22	2	1	1	2	21	24	22	530/25,590/35 Read#58		21.5												22.5
															#DIV/0!												#DIV/0!
	1	2	3	4	5	6	7	8	9	10	11	12			4												10.5
A	3	3	14	12	13	2	2	2	2	12	13	11	530/25,590/35 Read#59		13.5												12.5
B	2	2	17	19	17	3	1	2	2	17	23	28	530/25,590/35 Read#59		17												20
C	2	2	19	21	22	2	0	2	3	19	72	135	530/25,590/35 Read#59		20.5												45.5
D	2	2	35	42	33	2	1	2	1	45	53	105	530/25,590/35 Read#59		34												49
E	2	2	19	85	24	2	2	2	2	80	36	56	530/25,590/35 Read#59		21.5												58
F	98	2	19	143	24	1	1	2	1	24	22	29	530/25,590/35 Read#59		21.5												23
G	112	1	17	67	19	2	2	3	2	26	18	23	530/25,590/35 Read#59		18												22
H	126	2	21	27	21	2	2	2	2	21	22	21	530/25,590/35 Read#59		21												21.5
															#DIV/0!												#DIV/0!
	1	2	3	4	5	6	7	8	9	10	11	12			4												10.5
A	2	3	14	13	13	3	2	2	2	11	13	11	530/25,590/35 Read#60		13.5												12
B	2	3	16	19	17	3	2	2	2	17	23	27	530/25,590/35 Read#60		16.5												20
C	2	1	19	20	22	2	2	3	2	20	73	135	530/25,590/35 Read#60		20.5												46.5
D	1	1	36	42	32	2	2	3	2	44	54	106	530/25,590/35 Read#60		34												49
E	2	1	19	85	25	2	2	1	1	80	35	56	530/25,590/35 Read#60		22												57.5
F	98	2	19	143	24	2	1	3	1	25	22	28	530/25,590/35 Read#60		21.5												23.5
G	113	1	18	67	18	2	2	2	2	26	18	23	530/25,590/35 Read#60		18												22
H	126	2	21	28	21	2	1	2	2	20	22	21	530/25,590/35 Read#60		21												21
															#DIV/0!												#DIV/0!
	1	2	3	4	5	6	7	8	9	10	11	12			4												10.5
A	3	3	14	13	13	2	2	1	2	11	13	12	530/25,590/35 Read#61		13.5												12
B	2	1	17	18	16	2	2	2	2	17	22	28	530/25,590/35 Read#61		16.5												19.5
C	2	2	20	21	21	2	1	2	2	19	73	135	530/25,590/35 Read#61		20.5												46
D	1	2	35	43	32	2	1	2	2	45	53	105	530/25,590/35 Read#61		33.5												49
E	2	3	19	86	24	1	2	2	1	80	36	56	530/25,590/35 Read#61		21.5												58
F	98	2	19	144	25	2	2	1	1	24	22	28	530/25,590/35 Read#61		22												23
G	112	2	17	67	18	2	2	3	2	26	17	22	530/25,590/35 Read#61		17.5												21.5
H	125	2	22	27	21	1	1	2	2	21	23	22	530/25,590/35 Read#61		21.5												22

## Sheet: Fig 5C
								Fig 5C	Ex. 530/ Em. 590
									Ratio 60 min/0 min				AVE	AVE %
								Control	0.636364	0.8125	0.65		0.699621	100
							Control	NMP	1	1	0.969697		0.989899	3.36276
							NMP	PLU	0.791667	0.955556	0.96		0.902407	32.4898
							PLU	VER	0.68	0.957143	0.75		0.795714	68.0094
							VER
